# Supplementary material for: Oxidative Stress-Mediated Antibacterial Activity of the Total Flavonoid Extracted from the Agrimonia pilosa Ledeb. in Methicillin-Resistant Staphylococcus aureus (MRSA)
Source: Vet Sci. 2022 Feb 7;9(2):71. doi: 10.3390/vetsci9020071 (PMC8874552; doi:10.3390/vetsci9020071)
Supplement: Supplementary file 1 [file vetsci-09-00071-s001.zip]

Archive with 1 entries (1 files):
- vetsci-1569120-supplementary.pdf
